# Supplementary material for: miR‐30d is related to asbestos exposure and inhibits migration and invasion in NCI‐H2452 cells
Source: FEBS Open Bio. 2017 Aug 30;7(10):1469–79. doi: 10.1002/2211-5463.12274 (PMC5623706; doi:10.1002/2211-5463.12274)
Supplement: Supplementary file 3 — Table S1. KEGG pathways integrated with miR‐30d's target gene predicted by TargetScan and Miranda. [file FEB4-7-1469-s003.xlsx]

## Sheet: Sheet1
KEGG ID	Transcript ID	Gene ID	Symbol	Gene Annoation	miRNA	KEGG Name
ko01100	NM_005471	10007	GNPDA1	glucosamine-6-phosphate deaminase 1	hsa-miR-30d-5p_R+1	Metabolic pathways
ko01100	NM_006699	10905	MAN1A2	mannosidase, alpha, class 1A, member 2	hsa-miR-30d-5p_R+1	Metabolic pathways
ko01100	NM_001277	1119	CHKA	choline kinase alpha	hsa-miR-30d-5p_R+1	Metabolic pathways
ko01100	NM_212469	1119	CHKA	choline kinase alpha	hsa-miR-30d-5p_R+1	Metabolic pathways
ko01100	NM_007210	11226	GALNT6	UDP-N-acetyl-alpha-D-galactosamine:polypeptide N-acetylgalactosaminyltransferase 6 (GalNAc-T6)	hsa-miR-30d-5p_R+1	Metabolic pathways
ko01100	NM_016219	11253	MAN1B1	mannosidase, alpha, class 1B, member 1	hsa-miR-30d-5p_R+1	Metabolic pathways
ko01100	NM_052917	114805	GALNT13	UDP-N-acetyl-alpha-D-galactosamine:polypeptide N-acetylgalactosaminyltransferase 13 (GalNAc-T13)	hsa-miR-30d-5p_R+1	Metabolic pathways
ko01100	NM_000670	127	ADH4	alcohol dehydrogenase 4 (class II), pi polypeptide	hsa-miR-30d-5p_R+1	Metabolic pathways
ko01100	NM_000754	1312	COMT	catechol-O-methyltransferase	hsa-miR-30d-5p_R+1	Metabolic pathways
ko01100	NM_001135161	1312	COMT	catechol-O-methyltransferase	hsa-miR-30d-5p_R+1	Metabolic pathways
ko01100	NM_001135162	1312	COMT	catechol-O-methyltransferase	hsa-miR-30d-5p_R+1	Metabolic pathways
ko01100	NM_007310	1312	COMT	catechol-O-methyltransferase	hsa-miR-30d-5p_R+1	Metabolic pathways
ko01100	NM_152419	138050	HGSNAT	heparan-alpha-glucosaminide N-acetyltransferase	hsa-miR-30d-5p_R+1	Metabolic pathways
ko01100	NM_145052	139596	UPRT	uracil phosphoribosyltransferase (FUR1) homolog (S. cerevisiae)	hsa-miR-30d-5p_R+1	Metabolic pathways
ko01100	NM_001013620	144245	ALG10B	asparagine-linked glycosylation 10, alpha-1,2-glucosyltransferase homolog B (yeast)	hsa-miR-30d-5p_R+1	Metabolic pathways
ko01100	NM_001144071	160287	LDHAL6A	lactate dehydrogenase A-like 6A	hsa-miR-30d-5p_R+1	Metabolic pathways
ko01100	NM_144972	160287	LDHAL6A	lactate dehydrogenase A-like 6A	hsa-miR-30d-5p_R+1	Metabolic pathways
ko01100	NM_001347	1609	DGKQ	diacylglycerol kinase, theta 110kDa	hsa-miR-30d-5p_R+1	Metabolic pathways
ko01100	NM_001918	1629	DBT	dihydrolipoamide branched chain transacylase E2	hsa-miR-30d-5p_R+1	Metabolic pathways
ko01100	NM_000108	1738	DLD	dihydrolipoamide dehydrogenase	hsa-miR-30d-5p_R+1	Metabolic pathways
ko01100	NM_022552	1788	DNMT3A	DNA (cytosine-5-)-methyltransferase 3 alpha	hsa-miR-30d-5p_R+1	Metabolic pathways
ko01100	NM_153759	1788	DNMT3A	DNA (cytosine-5-)-methyltransferase 3 alpha	hsa-miR-30d-5p_R+1	Metabolic pathways
ko01100	NM_175629	1788	DNMT3A	DNA (cytosine-5-)-methyltransferase 3 alpha	hsa-miR-30d-5p_R+1	Metabolic pathways
ko01100	NM_001207055	1789	DNMT3B	DNA (cytosine-5-)-methyltransferase 3 beta	hsa-miR-30d-5p_R+1	Metabolic pathways
ko01100	NM_001207056	1789	DNMT3B	DNA (cytosine-5-)-methyltransferase 3 beta	hsa-miR-30d-5p_R+1	Metabolic pathways
ko01100	NM_006892	1789	DNMT3B	DNA (cytosine-5-)-methyltransferase 3 beta	hsa-miR-30d-5p_R+1	Metabolic pathways
ko01100	NM_175848	1789	DNMT3B	DNA (cytosine-5-)-methyltransferase 3 beta	hsa-miR-30d-5p_R+1	Metabolic pathways
ko01100	NM_175849	1789	DNMT3B	DNA (cytosine-5-)-methyltransferase 3 beta	hsa-miR-30d-5p_R+1	Metabolic pathways
ko01100	NM_175850	1789	DNMT3B	DNA (cytosine-5-)-methyltransferase 3 beta	hsa-miR-30d-5p_R+1	Metabolic pathways
ko01100	NM_138706	192134	B3GNT6	UDP-GlcNAc:betaGal beta-1,3-N-acetylglucosaminyltransferase 6 (core 3 synthase)	hsa-miR-30d-5p_R+1	Metabolic pathways
ko01100	NM_000690	217	ALDH2	aldehyde dehydrogenase 2 family (mitochondrial)	hsa-miR-30d-5p_R+1	Metabolic pathways
ko01100	NM_001204889	217	ALDH2	aldehyde dehydrogenase 2 family (mitochondrial)	hsa-miR-30d-5p_R+1	Metabolic pathways
ko01100	NM_000696	223	ALDH9A1	aldehyde dehydrogenase 9 family, member A1	hsa-miR-30d-5p_R+1	Metabolic pathways
ko01100	NM_144563	22934	RPIA	ribose 5-phosphate isomerase A	hsa-miR-30d-5p_R+1	Metabolic pathways
ko01100	NM_001002257	253558	LCLAT1	lysocardiolipin acyltransferase 1	hsa-miR-30d-5p_R+1	Metabolic pathways
ko01100	NM_182551	253558	LCLAT1	lysocardiolipin acyltransferase 1	hsa-miR-30d-5p_R+1	Metabolic pathways
ko01100	NM_020474	2589	GALNT1	UDP-N-acetyl-alpha-D-galactosamine:polypeptide N-acetylgalactosaminyltransferase 1 (GalNAc-T1)	hsa-miR-30d-5p_R+1	Metabolic pathways
ko01100	NM_004481	2590	GALNT2	UDP-N-acetyl-alpha-D-galactosamine:polypeptide N-acetylgalactosaminyltransferase 2 (GalNAc-T2)	hsa-miR-30d-5p_R+1	Metabolic pathways
ko01100	NM_004482	2591	GALNT3	UDP-N-acetyl-alpha-D-galactosamine:polypeptide N-acetylgalactosaminyltransferase 3 (GalNAc-T3)	hsa-miR-30d-5p_R+1	Metabolic pathways
ko01100	NM_015554	26035	GLCE	glucuronic acid epimerase	hsa-miR-30d-5p_R+1	Metabolic pathways
ko01100	NM_001482	2628	GATM	glycine amidinotransferase (L-arginine:glycine amidinotransferase)	hsa-miR-30d-5p_R+1	Metabolic pathways
ko01100	NM_001491	2651	GCNT2	glucosaminyl (N-acetyl) transferase 2, I-branching enzyme (I blood group)	hsa-miR-30d-5p_R+1	Metabolic pathways
ko01100	NM_145649	2651	GCNT2	glucosaminyl (N-acetyl) transferase 2, I-branching enzyme (I blood group)	hsa-miR-30d-5p_R+1	Metabolic pathways
ko01100	NM_145655	2651	GCNT2	glucosaminyl (N-acetyl) transferase 2, I-branching enzyme (I blood group)	hsa-miR-30d-5p_R+1	Metabolic pathways
ko01100	NM_000167	2710	GK	glycerol kinase	hsa-miR-30d-5p_R+1	Metabolic pathways
ko01100	NM_001128127	2710	GK	glycerol kinase	hsa-miR-30d-5p_R+1	Metabolic pathways
ko01100	NM_001205019	2710	GK	glycerol kinase	hsa-miR-30d-5p_R+1	Metabolic pathways
ko01100	NM_203391	2710	GK	glycerol kinase	hsa-miR-30d-5p_R+1	Metabolic pathways
ko01100	NM_001197115	2729	GCLC	glutamate-cysteine ligase, catalytic subunit	hsa-miR-30d-5p_R+1	Metabolic pathways
ko01100	NM_001498	2729	GCLC	glutamate-cysteine ligase, catalytic subunit	hsa-miR-30d-5p_R+1	Metabolic pathways
ko01100	NM_000170	2731	GLDC	glycine dehydrogenase (decarboxylating)	hsa-miR-30d-5p_R+1	Metabolic pathways
ko01100	NM_001042371	283871	PGP	phosphoglycolate phosphatase	hsa-miR-30d-5p_R+1	Metabolic pathways
ko01100	NM_001134224	3631	INPP4A	inositol polyphosphate-4-phosphatase, type I, 107kDa	hsa-miR-30d-5p_R+1	Metabolic pathways
ko01100	NM_001134225	3631	INPP4A	inositol polyphosphate-4-phosphatase, type I, 107kDa	hsa-miR-30d-5p_R+1	Metabolic pathways
ko01100	NM_004027	3631	INPP4A	inositol polyphosphate-4-phosphatase, type I, 107kDa	hsa-miR-30d-5p_R+1	Metabolic pathways
ko01100	NM_001142593	3705	ITPK1	inositol 1,3,4-triphosphate 5/6 kinase	hsa-miR-30d-5p_R+1	Metabolic pathways
ko01100	NM_014216	3705	ITPK1	inositol 1,3,4-triphosphate 5/6 kinase	hsa-miR-30d-5p_R+1	Metabolic pathways
ko01100	NM_005911	4144	MAT2A	methionine adenosyltransferase II, alpha	hsa-miR-30d-5p_R+1	Metabolic pathways
ko01100	NM_002408	4247	MGAT2	mannosyl (alpha-1,6-)-glycoprotein beta-1,2-N-acetylglucosaminyltransferase	hsa-miR-30d-5p_R+1	Metabolic pathways
ko01100	NM_002435	4351	MPI	mannose phosphate isomerase	hsa-miR-30d-5p_R+1	Metabolic pathways
ko01100	NM_001029891	441531	PGAM4	phosphoglycerate mutase family member 4	hsa-miR-30d-5p_R+1	Metabolic pathways
ko01100	NM_000255	4594	MUT	methylmalonyl Coenzyme A mutase	hsa-miR-30d-5p_R+1	Metabolic pathways
ko01100	NM_002489	4697	NDUFA4	NADH dehydrogenase (ubiquinone) 1 alpha subcomplex, 4, 9kDa	hsa-miR-30d-5p_R+1	Metabolic pathways
ko01100	NM_005002	4704	NDUFA9	NADH dehydrogenase (ubiquinone) 1 alpha subcomplex, 9, 39kDa	hsa-miR-30d-5p_R+1	Metabolic pathways
ko01100	NM_001204054	4718	NDUFC2	NADH dehydrogenase (ubiquinone) 1, subcomplex unknown, 2, 14.5kDa	hsa-miR-30d-5p_R+1	Metabolic pathways
ko01100	NM_001204055	4718	NDUFC2	NADH dehydrogenase (ubiquinone) 1, subcomplex unknown, 2, 14.5kDa	hsa-miR-30d-5p_R+1	Metabolic pathways
ko01100	NM_004549	4718	NDUFC2	NADH dehydrogenase (ubiquinone) 1, subcomplex unknown, 2, 14.5kDa	hsa-miR-30d-5p_R+1	Metabolic pathways
ko01100	NM_001184979	4725	NDUFS5	NADH dehydrogenase (ubiquinone) Fe-S protein 5, 15kDa (NADH-coenzyme Q reductase)	hsa-miR-30d-5p_R+1	Metabolic pathways
ko01100	NM_004552	4725	NDUFS5	NADH dehydrogenase (ubiquinone) Fe-S protein 5, 15kDa (NADH-coenzyme Q reductase)	hsa-miR-30d-5p_R+1	Metabolic pathways
ko01100	NM_001160109	4846	NOS3	nitric oxide synthase 3 (endothelial cell)	hsa-miR-30d-5p_R+1	Metabolic pathways
ko01100	NM_001160110	4846	NOS3	nitric oxide synthase 3 (endothelial cell)	hsa-miR-30d-5p_R+1	Metabolic pathways
ko01100	NM_001160111	4846	NOS3	nitric oxide synthase 3 (endothelial cell)	hsa-miR-30d-5p_R+1	Metabolic pathways
ko01100	NM_001204813	4907	NT5E	5'-nucleotidase, ecto (CD73)	hsa-miR-30d-5p_R+1	Metabolic pathways
ko01100	NM_002526	4907	NT5E	5'-nucleotidase, ecto (CD73)	hsa-miR-30d-5p_R+1	Metabolic pathways
ko01100	NM_001172477	50484	RRM2B	ribonucleotide reductase M2 B (TP53 inducible)	hsa-miR-30d-5p_R+1	Metabolic pathways
ko01100	NM_001172478	50484	RRM2B	ribonucleotide reductase M2 B (TP53 inducible)	hsa-miR-30d-5p_R+1	Metabolic pathways
ko01100	NM_015713	50484	RRM2B	ribonucleotide reductase M2 B (TP53 inducible)	hsa-miR-30d-5p_R+1	Metabolic pathways
ko01100	NM_002572	5049	PAFAH1B2	platelet-activating factor acetylhydrolase, isoform Ib, subunit 2 (30kDa)	hsa-miR-30d-5p_R+1	Metabolic pathways
ko01100	NM_001206559	51082	POLR1D	polymerase (RNA) I polypeptide D, 16kDa	hsa-miR-30d-5p_R+1	Metabolic pathways
ko01100	NM_152705	51082	POLR1D	polymerase (RNA) I polypeptide D, 16kDa	hsa-miR-30d-5p_R+1	Metabolic pathways
ko01100	NM_001002010	51251	NT5C3	5'-nucleotidase, cytosolic III	hsa-miR-30d-5p_R+1	Metabolic pathways
ko01100	NM_001166118	51251	NT5C3	5'-nucleotidase, cytosolic III	hsa-miR-30d-5p_R+1	Metabolic pathways
ko01100	NM_016489	51251	NT5C3	5'-nucleotidase, cytosolic III	hsa-miR-30d-5p_R+1	Metabolic pathways
ko01100	NM_015989	51380	CSAD	cysteine sulfinic acid decarboxylase	hsa-miR-30d-5p_R+1	Metabolic pathways
ko01100	NM_017423	51809	GALNT7	UDP-N-acetyl-alpha-D-galactosamine:polypeptide N-acetylgalactosaminyltransferase 7 (GalNAc-T7)	hsa-miR-30d-5p_R+1	Metabolic pathways
ko01100	NM_002629	5223	PGAM1	phosphoglycerate mutase 1 (brain)	hsa-miR-30d-5p_R+1	Metabolic pathways
ko01100	NM_001172818	5236	PGM1	phosphoglucomutase 1	hsa-miR-30d-5p_R+1	Metabolic pathways
ko01100	NM_001172819	5236	PGM1	phosphoglucomutase 1	hsa-miR-30d-5p_R+1	Metabolic pathways
ko01100	NM_002633	5236	PGM1	phosphoglucomutase 1	hsa-miR-30d-5p_R+1	Metabolic pathways
ko01100	NM_001693	526	ATP6V1B2	ATPase, H+ transporting, lysosomal 56/58kDa, V1 subunit B2	hsa-miR-30d-5p_R+1	Metabolic pathways
ko01100	NM_002641	5277	PIGA	phosphatidylinositol glycan anchor biosynthesis, class A	hsa-miR-30d-5p_R+1	Metabolic pathways
ko01100	NM_020473	5277	PIGA	phosphatidylinositol glycan anchor biosynthesis, class A	hsa-miR-30d-5p_R+1	Metabolic pathways
ko01100	NM_017443	54107	POLE3	polymerase (DNA directed), epsilon 3 (p17 subunit)	hsa-miR-30d-5p_R+1	Metabolic pathways
ko01100	NM_017545	54363	HAO1	hydroxyacid oxidase (glycolate oxidase) 1	hsa-miR-30d-5p_R+1	Metabolic pathways
ko01100	NM_001166304	54965	PIGX	phosphatidylinositol glycan anchor biosynthesis, class X	hsa-miR-30d-5p_R+1	Metabolic pathways
ko01100	NM_017861	54965	PIGX	phosphatidylinositol glycan anchor biosynthesis, class X	hsa-miR-30d-5p_R+1	Metabolic pathways
ko01100	NM_001130518	55790	CSGALNACT1	chondroitin sulfate N-acetylgalactosaminyltransferase 1	hsa-miR-30d-5p_R+1	Metabolic pathways
ko01100	NM_018371	55790	CSGALNACT1	chondroitin sulfate N-acetylgalactosaminyltransferase 1	hsa-miR-30d-5p_R+1	Metabolic pathways
ko01100	NM_002912	5980	REV3L	REV3-like, catalytic subunit of DNA polymerase zeta (yeast)	hsa-miR-30d-5p_R+1	Metabolic pathways
ko01100	NM_015423	60496	AASDHPPT	aminoadipate-semialdehyde dehydrogenase-phosphopantetheinyl transferase	hsa-miR-30d-5p_R+1	Metabolic pathways
ko01100	NM_001034	6241	RRM2	ribonucleotide reductase M2	hsa-miR-30d-5p_R+1	Metabolic pathways
ko01100	NM_001165931	6241	RRM2	ribonucleotide reductase M2	hsa-miR-30d-5p_R+1	Metabolic pathways
ko01100	NM_001198993	65220	NADK	NAD kinase	hsa-miR-30d-5p_R+1	Metabolic pathways
ko01100	NM_001198994	65220	NADK	NAD kinase	hsa-miR-30d-5p_R+1	Metabolic pathways
ko01100	NM_001198995	65220	NADK	NAD kinase	hsa-miR-30d-5p_R+1	Metabolic pathways
ko01100	NM_023018	65220	NADK	NAD kinase	hsa-miR-30d-5p_R+1	Metabolic pathways
ko01100	NM_000550	7306	TYRP1	tyrosinase-related protein 1	hsa-miR-30d-5p_R+1	Metabolic pathways
ko01100	NM_001199975	7381	UQCRB	ubiquinol-cytochrome c reductase binding protein	hsa-miR-30d-5p_R+1	Metabolic pathways
ko01100	NM_006294	7381	UQCRB	ubiquinol-cytochrome c reductase binding protein	hsa-miR-30d-5p_R+1	Metabolic pathways
ko01100	NM_001077690	79796	ALG9	asparagine-linked glycosylation 9, alpha-1,2-mannosyltransferase homolog (S. cerevisiae)	hsa-miR-30d-5p_R+1	Metabolic pathways
ko01100	NM_001077691	79796	ALG9	asparagine-linked glycosylation 9, alpha-1,2-mannosyltransferase homolog (S. cerevisiae)	hsa-miR-30d-5p_R+1	Metabolic pathways
ko01100	NM_001077692	79796	ALG9	asparagine-linked glycosylation 9, alpha-1,2-mannosyltransferase homolog (S. cerevisiae)	hsa-miR-30d-5p_R+1	Metabolic pathways
ko01100	NM_024740	79796	ALG9	asparagine-linked glycosylation 9, alpha-1,2-mannosyltransferase homolog (S. cerevisiae)	hsa-miR-30d-5p_R+1	Metabolic pathways
ko01100	NM_024743	79799	UGT2A3	UDP glucuronosyltransferase 2 family, polypeptide A3	hsa-miR-30d-5p_R+1	Metabolic pathways
ko01100	NM_001099922	79868	ALG13	asparagine-linked glycosylation 13 homolog (S. cerevisiae)	hsa-miR-30d-5p_R+1	Metabolic pathways
ko01100	NM_006765	7991	TUSC3	tumor suppressor candidate 3	hsa-miR-30d-5p_R+1	Metabolic pathways
ko01100	NM_178234	7991	TUSC3	tumor suppressor candidate 3	hsa-miR-30d-5p_R+1	Metabolic pathways
ko01100	NM_030821	81579	PLA2G12A	phospholipase A2, group XIIA	hsa-miR-30d-5p_R+1	Metabolic pathways
ko01100	NM_032047	84002	B3GNT5	UDP-GlcNAc:betaGal beta-1,3-N-acetylglucosaminyltransferase 5	hsa-miR-30d-5p_R+1	Metabolic pathways
ko01100	NM_001752	847	CAT	catalase	hsa-miR-30d-5p_R+1	Metabolic pathways
ko01100	NM_032804	84890	ADO	2-aminoethanethiol (cysteamine) dioxygenase	hsa-miR-30d-5p_R+1	Metabolic pathways
ko01100	NM_032834	84920	ALG10	asparagine-linked glycosylation 10, alpha-1,2-glucosyltransferase homolog (S. pombe)	hsa-miR-30d-5p_R+1	Metabolic pathways
ko01100	NM_001105540	8525	DGKZ	diacylglycerol kinase, zeta 104kDa	hsa-miR-30d-5p_R+1	Metabolic pathways
ko01100	NM_001199266	8525	DGKZ	diacylglycerol kinase, zeta 104kDa	hsa-miR-30d-5p_R+1	Metabolic pathways
ko01100	NM_001199267	8525	DGKZ	diacylglycerol kinase, zeta 104kDa	hsa-miR-30d-5p_R+1	Metabolic pathways
ko01100	NM_001199268	8525	DGKZ	diacylglycerol kinase, zeta 104kDa	hsa-miR-30d-5p_R+1	Metabolic pathways
ko01100	NM_003646	8525	DGKZ	diacylglycerol kinase, zeta 104kDa	hsa-miR-30d-5p_R+1	Metabolic pathways
ko01100	NM_201532	8525	DGKZ	diacylglycerol kinase, zeta 104kDa	hsa-miR-30d-5p_R+1	Metabolic pathways
ko01100	NM_201533	8525	DGKZ	diacylglycerol kinase, zeta 104kDa	hsa-miR-30d-5p_R+1	Metabolic pathways
ko01100	NM_003654	8534	CHST1	carbohydrate (keratan sulfate Gal-6) sulfotransferase 1	hsa-miR-30d-5p_R+1	Metabolic pathways
ko01100	NM_003828	8776	MTMR1	myotubularin related protein 1	hsa-miR-30d-5p_R+1	Metabolic pathways
ko01100	NM_001017973	8974	P4HA2	prolyl 4-hydroxylase, alpha polypeptide II	hsa-miR-30d-5p_R+1	Metabolic pathways
ko01100	NM_001017974	8974	P4HA2	prolyl 4-hydroxylase, alpha polypeptide II	hsa-miR-30d-5p_R+1	Metabolic pathways
ko01100	NM_001142598	8974	P4HA2	prolyl 4-hydroxylase, alpha polypeptide II	hsa-miR-30d-5p_R+1	Metabolic pathways
ko01100	NM_001142599	8974	P4HA2	prolyl 4-hydroxylase, alpha polypeptide II	hsa-miR-30d-5p_R+1	Metabolic pathways
ko01100	NM_004199	8974	P4HA2	prolyl 4-hydroxylase, alpha polypeptide II	hsa-miR-30d-5p_R+1	Metabolic pathways
ko01100	NM_004775	9331	B4GALT6	UDP-Gal:betaGlcNAc beta 1,4- galactosyltransferase, polypeptide 6	hsa-miR-30d-5p_R+1	Metabolic pathways
ko01100	NM_006033	9388	LIPG	lipase, endothelial	hsa-miR-30d-5p_R+1	Metabolic pathways
ko01100	NM_004267	9435	CHST2	carbohydrate (N-acetylglucosamine-6-O) sulfotransferase 2	hsa-miR-30d-5p_R+1	Metabolic pathways
ko01100	NM_004285	9563	H6PD	hexose-6-phosphate dehydrogenase (glucose 1-dehydrogenase)	hsa-miR-30d-5p_R+1	Metabolic pathways
ko01100	NM_001242505	9615	GDA	guanine deaminase	hsa-miR-30d-5p_R+1	Metabolic pathways
ko01100	NM_001242506	9615	GDA	guanine deaminase	hsa-miR-30d-5p_R+1	Metabolic pathways
ko01100	NM_001242507	9615	GDA	guanine deaminase	hsa-miR-30d-5p_R+1	Metabolic pathways
ko01100	NM_004293	9615	GDA	guanine deaminase	hsa-miR-30d-5p_R+1	Metabolic pathways
ko01100	NM_005110	9945	GFPT2	glutamine-fructose-6-phosphate transaminase 2	hsa-miR-30d-5p_R+1	Metabolic pathways
ko05200	NM_006059	10319	LAMC3	laminin, gamma 3	hsa-miR-30d-5p_R+1	Pathways in cancer
ko05200	NM_005157	25	ABL1	c-abl oncogene 1, receptor tyrosine kinase	hsa-miR-30d-5p_R+1	Pathways in cancer
ko05200	NM_007313	25	ABL1	c-abl oncogene 1, receptor tyrosine kinase	hsa-miR-30d-5p_R+1	Pathways in cancer
ko05200	NM_001466	2535	FZD2	frizzled homolog 2 (Drosophila)	hsa-miR-30d-5p_R+1	Pathways in cancer
ko05200	NM_000044	367	AR	androgen receptor	hsa-miR-30d-5p_R+1	Pathways in cancer
ko05200	NM_001011645	367	AR	androgen receptor	hsa-miR-30d-5p_R+1	Pathways in cancer
ko05200	NM_002211	3688	ITGB1	integrin, beta 1 (fibronectin receptor, beta polypeptide, antigen CD29 includes MDF2, MSK12)	hsa-miR-30d-5p_R+1	Pathways in cancer
ko05200	NM_033668	3688	ITGB1	integrin, beta 1 (fibronectin receptor, beta polypeptide, antigen CD29 includes MDF2, MSK12)	hsa-miR-30d-5p_R+1	Pathways in cancer
ko05200	NM_133376	3688	ITGB1	integrin, beta 1 (fibronectin receptor, beta polypeptide, antigen CD29 includes MDF2, MSK12)	hsa-miR-30d-5p_R+1	Pathways in cancer
ko05200	NM_004985	3845	KRAS	v-Ki-ras2 Kirsten rat sarcoma viral oncogene homolog	hsa-miR-30d-5p_R+1	Pathways in cancer
ko05200	NM_033360	3845	KRAS	v-Ki-ras2 Kirsten rat sarcoma viral oncogene homolog	hsa-miR-30d-5p_R+1	Pathways in cancer
ko05200	NM_001003652	4087	SMAD2	SMAD family member 2	hsa-miR-30d-5p_R+1	Pathways in cancer
ko05200	NM_001135937	4087	SMAD2	SMAD family member 2	hsa-miR-30d-5p_R+1	Pathways in cancer
ko05200	NM_005901	4087	SMAD2	SMAD family member 2	hsa-miR-30d-5p_R+1	Pathways in cancer
ko05200	NM_000899	4254	KITLG	KIT ligand	hsa-miR-30d-5p_R+1	Pathways in cancer
ko05200	NM_003994	4254	KITLG	KIT ligand	hsa-miR-30d-5p_R+1	Pathways in cancer
ko05200	NM_005026	5293	PIK3CD	phosphoinositide-3-kinase, catalytic, delta polypeptide	hsa-miR-30d-5p_R+1	Pathways in cancer
ko05200	NM_005027	5296	PIK3R2	phosphoinositide-3-kinase, regulatory subunit 2 (beta)	hsa-miR-30d-5p_R+1	Pathways in cancer
ko05200	NM_000965	5915	RARB	retinoic acid receptor, beta	hsa-miR-30d-5p_R+1	Pathways in cancer
ko05200	NM_016152	5915	RARB	retinoic acid receptor, beta	hsa-miR-30d-5p_R+1	Pathways in cancer
ko05200	NM_001191	598	BCL2L1	BCL2-like 1	hsa-miR-30d-5p_R+1	Pathways in cancer
ko05200	NM_138578	598	BCL2L1	BCL2-like 1	hsa-miR-30d-5p_R+1	Pathways in cancer
ko05200	NM_001196	637	BID	BH3 interacting domain death agonist	hsa-miR-30d-5p_R+1	Pathways in cancer
ko05200	NM_197966	637	BID	BH3 interacting domain death agonist	hsa-miR-30d-5p_R+1	Pathways in cancer
ko05200	NM_197967	637	BID	BH3 interacting domain death agonist	hsa-miR-30d-5p_R+1	Pathways in cancer
ko05200	NM_005633	6654	SOS1	son of sevenless homolog 1 (Drosophila)	hsa-miR-30d-5p_R+1	Pathways in cancer
ko05200	NM_139266	6772	STAT1	signal transducer and activator of transcription 1, 91kDa	hsa-miR-30d-5p_R+1	Pathways in cancer
ko05200	NM_006282	6789	STK4	serine/threonine kinase 4	hsa-miR-30d-5p_R+1	Pathways in cancer
ko05200	NM_017412	7976	FZD3	frizzled homolog 3 (Drosophila)	hsa-miR-30d-5p_R+1	Pathways in cancer
ko05200	NM_145866	7976	FZD3	frizzled homolog 3 (Drosophila)	hsa-miR-30d-5p_R+1	Pathways in cancer
ko05200	NM_001198777	8453	CUL2	cullin 2	hsa-miR-30d-5p_R+1	Pathways in cancer
ko05200	NM_001198778	8453	CUL2	cullin 2	hsa-miR-30d-5p_R+1	Pathways in cancer
ko05200	NM_001198779	8453	CUL2	cullin 2	hsa-miR-30d-5p_R+1	Pathways in cancer
ko05200	NM_003591	8453	CUL2	cullin 2	hsa-miR-30d-5p_R+1	Pathways in cancer
ko05200	NM_001001890	861	RUNX1	runt-related transcription factor 1	hsa-miR-30d-5p_R+1	Pathways in cancer
ko05200	NM_001754	861	RUNX1	runt-related transcription factor 1	hsa-miR-30d-5p_R+1	Pathways in cancer
ko05200	NM_170662	868	CBLB	Cas-Br-M (murine) ecotropic retroviral transforming sequence b	hsa-miR-30d-5p_R+1	Pathways in cancer
ko05200	NM_057749	9134	CCNE2	cyclin E2	hsa-miR-30d-5p_R+1	Pathways in cancer
ko04360	NM_005761	10154	PLXNC1	plexin C1	hsa-miR-30d-5p_R+1	Axon guidance
ko04360	NM_006080	10371	SEMA3A	sema domain, immunoglobulin domain (Ig), short basic domain, secreted, (semaphorin) 3A	hsa-miR-30d-5p_R+1	Axon guidance
ko04360	NM_001113178	10725	NFAT5	nuclear factor of activated T-cells 5, tonicity-responsive	hsa-miR-30d-5p_R+1	Axon guidance
ko04360	NM_006599	10725	NFAT5	nuclear factor of activated T-cells 5, tonicity-responsive	hsa-miR-30d-5p_R+1	Axon guidance
ko04360	NM_138713	10725	NFAT5	nuclear factor of activated T-cells 5, tonicity-responsive	hsa-miR-30d-5p_R+1	Axon guidance
ko04360	NM_138714	10725	NFAT5	nuclear factor of activated T-cells 5, tonicity-responsive	hsa-miR-30d-5p_R+1	Axon guidance
ko04360	NM_173214	10725	NFAT5	nuclear factor of activated T-cells 5, tonicity-responsive	hsa-miR-30d-5p_R+1	Axon guidance
ko04360	NM_021914	1073	CFL2	cofilin 2 (muscle)	hsa-miR-30d-5p_R+1	Axon guidance
ko04360	NM_138638	1073	CFL2	cofilin 2 (muscle)	hsa-miR-30d-5p_R+1	Axon guidance
ko04360	NM_001197293	1808	DPYSL2	dihydropyrimidinase-like 2	hsa-miR-30d-5p_R+1	Axon guidance
ko04360	NM_001386	1808	DPYSL2	dihydropyrimidinase-like 2	hsa-miR-30d-5p_R+1	Axon guidance
ko04360	NM_004439	2044	EPHA5	EPH receptor A5	hsa-miR-30d-5p_R+1	Axon guidance
ko04360	NM_182472	2044	EPHA5	EPH receptor A5	hsa-miR-30d-5p_R+1	Axon guidance
ko04360	NM_004440	2045	EPHA7	EPH receptor A7	hsa-miR-30d-5p_R+1	Axon guidance
ko04360	NM_004442	2048	EPHB2	EPH receptor B2	hsa-miR-30d-5p_R+1	Axon guidance
ko04360	NM_017449	2048	EPHB2	EPH receptor B2	hsa-miR-30d-5p_R+1	Axon guidance
ko04360	NM_001198665	23365	ARHGEF12	Rho guanine nucleotide exchange factor (GEF) 12	hsa-miR-30d-5p_R+1	Axon guidance
ko04360	NM_015313	23365	ARHGEF12	Rho guanine nucleotide exchange factor (GEF) 12	hsa-miR-30d-5p_R+1	Axon guidance
ko04360	NM_001166425	2771	GNAI2	guanine nucleotide binding protein (G protein), alpha inhibiting activity polypeptide 2	hsa-miR-30d-5p_R+1	Axon guidance
ko04360	NM_002070	2771	GNAI2	guanine nucleotide binding protein (G protein), alpha inhibiting activity polypeptide 2	hsa-miR-30d-5p_R+1	Axon guidance
ko04360	NM_004555	4775	NFATC3	nuclear factor of activated T-cells, cytoplasmic, calcineurin-dependent 3	hsa-miR-30d-5p_R+1	Axon guidance
ko04360	NM_173163	4775	NFATC3	nuclear factor of activated T-cells, cytoplasmic, calcineurin-dependent 3	hsa-miR-30d-5p_R+1	Axon guidance
ko04360	NM_173165	4775	NFATC3	nuclear factor of activated T-cells, cytoplasmic, calcineurin-dependent 3	hsa-miR-30d-5p_R+1	Axon guidance
ko04360	NM_032242	5361	PLXNA1	plexin A1	hsa-miR-30d-5p_R+1	Axon guidance
ko04360	NM_020341	57144	PAK7	p21 protein (Cdc42/Rac)-activated kinase 7	hsa-miR-30d-5p_R+1	Axon guidance
ko04360	NM_177990	57144	PAK7	p21 protein (Cdc42/Rac)-activated kinase 7	hsa-miR-30d-5p_R+1	Axon guidance
ko04360	NM_002890	5921	RASA1	RAS p21 protein activator (GTPase activating protein) 1	hsa-miR-30d-5p_R+1	Axon guidance
ko04360	NM_022650	5921	RASA1	RAS p21 protein activator (GTPase activating protein) 1	hsa-miR-30d-5p_R+1	Axon guidance
ko04360	NM_001198999	80031	SEMA6D	sema domain, transmembrane domain (TM), and cytoplasmic domain, (semaphorin) 6D	hsa-miR-30d-5p_R+1	Axon guidance
ko04360	NM_020858	80031	SEMA6D	sema domain, transmembrane domain (TM), and cytoplasmic domain, (semaphorin) 6D	hsa-miR-30d-5p_R+1	Axon guidance
ko04360	NM_153616	80031	SEMA6D	sema domain, transmembrane domain (TM), and cytoplasmic domain, (semaphorin) 6D	hsa-miR-30d-5p_R+1	Axon guidance
ko04360	NM_153617	80031	SEMA6D	sema domain, transmembrane domain (TM), and cytoplasmic domain, (semaphorin) 6D	hsa-miR-30d-5p_R+1	Axon guidance
ko04360	NM_153618	80031	SEMA6D	sema domain, transmembrane domain (TM), and cytoplasmic domain, (semaphorin) 6D	hsa-miR-30d-5p_R+1	Axon guidance
ko04360	NM_003728	8633	UNC5C	unc-5 homolog C (C. elegans)	hsa-miR-30d-5p_R+1	Axon guidance
ko04360	NM_001033117	9901	SRGAP3	SLIT-ROBO Rho GTPase activating protein 3	hsa-miR-30d-5p_R+1	Axon guidance
ko04360	NM_014850	9901	SRGAP3	SLIT-ROBO Rho GTPase activating protein 3	hsa-miR-30d-5p_R+1	Axon guidance
ko04144	NM_007013	11059	WWP1	WW domain containing E3 ubiquitin protein ligase 1	hsa-miR-30d-5p_R+1	Endocytosis
ko04144	NM_014203	160	AP2A1	adaptor-related protein complex 2, alpha 1 subunit	hsa-miR-30d-5p_R+1	Endocytosis
ko04144	NM_130787	160	AP2A1	adaptor-related protein complex 2, alpha 1 subunit	hsa-miR-30d-5p_R+1	Endocytosis
ko04144	NM_001042599	2066	ERBB4	v-erb-a erythroblastic leukemia viral oncogene homolog 4 (avian)	hsa-miR-30d-5p_R+1	Endocytosis
ko04144	NM_005235	2066	ERBB4	v-erb-a erythroblastic leukemia viral oncogene homolog 4 (avian)	hsa-miR-30d-5p_R+1	Endocytosis
ko04144	NM_001102664	22905	EPN2	epsin 2	hsa-miR-30d-5p_R+1	Endocytosis
ko04144	NM_014964	22905	EPN2	epsin 2	hsa-miR-30d-5p_R+1	Endocytosis
ko04144	NM_148921	22905	EPN2	epsin 2	hsa-miR-30d-5p_R+1	Endocytosis
ko04144	NM_015310	23362	PSD3	pleckstrin and Sec7 domain containing 3	hsa-miR-30d-5p_R+1	Endocytosis
ko04144	NM_206909	23362	PSD3	pleckstrin and Sec7 domain containing 3	hsa-miR-30d-5p_R+1	Endocytosis
ko04144	NM_012287	23527	ACAP2	ArfGAP with coiled-coil, ankyrin repeat and PH domains 2	hsa-miR-30d-5p_R+1	Endocytosis
ko04144	NM_014043	25978	CHMP2B	chromatin modifying protein 2B	hsa-miR-30d-5p_R+1	Endocytosis
ko04144	NM_001136127	26052	DNM3	dynamin 3	hsa-miR-30d-5p_R+1	Endocytosis
ko04144	NM_015569	26052	DNM3	dynamin 3	hsa-miR-30d-5p_R+1	Endocytosis
ko04144	NM_005308	2869	GRK5	G protein-coupled receptor kinase 5	hsa-miR-30d-5p_R+1	Endocytosis
ko04144	NM_000417	3559	IL2RA	interleukin 2 receptor, alpha	hsa-miR-30d-5p_R+1	Endocytosis
ko04144	NM_006154	4734	NEDD4	neural precursor cell expressed, developmentally down-regulated 4	hsa-miR-30d-5p_R+1	Endocytosis
ko04144	NM_198400	4734	NEDD4	neural precursor cell expressed, developmentally down-regulated 4	hsa-miR-30d-5p_R+1	Endocytosis
ko04144	NM_020673	57403	RAB22A	RAB22A, member RAS oncogene family	hsa-miR-30d-5p_R+1	Endocytosis
ko04144	NM_001044305	60682	SMAP1	small ArfGAP 1	hsa-miR-30d-5p_R+1	Endocytosis
ko04144	NM_021940	60682	SMAP1	small ArfGAP 1	hsa-miR-30d-5p_R+1	Endocytosis
ko04144	NM_001199943	6455	SH3GL1	SH3-domain GRB2-like 1	hsa-miR-30d-5p_R+1	Endocytosis
ko04144	NM_001199944	6455	SH3GL1	SH3-domain GRB2-like 1	hsa-miR-30d-5p_R+1	Endocytosis
ko04144	NM_003025	6455	SH3GL1	SH3-domain GRB2-like 1	hsa-miR-30d-5p_R+1	Endocytosis
ko04144	NM_003026	6456	SH3GL2	SH3-domain GRB2-like 2	hsa-miR-30d-5p_R+1	Endocytosis
ko04144	NM_001206836	8766	RAB11A	RAB11A, member RAS oncogene family	hsa-miR-30d-5p_R+1	Endocytosis
ko04144	NM_004663	8766	RAB11A	RAB11A, member RAS oncogene family	hsa-miR-30d-5p_R+1	Endocytosis
ko04060	NM_001145645	10673	TNFSF13B	tumor necrosis factor (ligand) superfamily, member 13b	hsa-miR-30d-5p_R+1	Cytokine-cytokine receptor interaction
ko04060	NM_006573	10673	TNFSF13B	tumor necrosis factor (ligand) superfamily, member 13b	hsa-miR-30d-5p_R+1	Cytokine-cytokine receptor interaction
ko04060	NM_022336	10913	EDAR	ectodysplasin A receptor	hsa-miR-30d-5p_R+1	Cytokine-cytokine receptor interaction
ko04060	NM_170743	163702	IL28RA	interleukin 28 receptor, alpha (interferon, lambda receptor)	hsa-miR-30d-5p_R+1	Cytokine-cytokine receptor interaction
ko04060	NM_173064	163702	IL28RA	interleukin 28 receptor, alpha (interferon, lambda receptor)	hsa-miR-30d-5p_R+1	Cytokine-cytokine receptor interaction
ko04060	NM_173065	163702	IL28RA	interleukin 28 receptor, alpha (interferon, lambda receptor)	hsa-miR-30d-5p_R+1	Cytokine-cytokine receptor interaction
ko04060	NM_207585	3455	IFNAR2	interferon (alpha, beta and omega) receptor 2	hsa-miR-30d-5p_R+1	Cytokine-cytokine receptor interaction
ko04060	NM_000575	3552	IL1A	interleukin 1, alpha	hsa-miR-30d-5p_R+1	Cytokine-cytokine receptor interaction
ko04060	NM_002190	3605	IL17A	interleukin 17A	hsa-miR-30d-5p_R+1	Cytokine-cytokine receptor interaction
ko04060	NM_001003679	3953	LEPR	leptin receptor	hsa-miR-30d-5p_R+1	Cytokine-cytokine receptor interaction
ko04060	NM_001198689	3953	LEPR	leptin receptor	hsa-miR-30d-5p_R+1	Cytokine-cytokine receptor interaction
ko04060	NM_001127671	3977	LIFR	leukemia inhibitory factor receptor alpha	hsa-miR-30d-5p_R+1	Cytokine-cytokine receptor interaction
ko04060	NM_002310	3977	LIFR	leukemia inhibitory factor receptor alpha	hsa-miR-30d-5p_R+1	Cytokine-cytokine receptor interaction
ko04060	NM_021798	50615	IL21R	interleukin 21 receptor	hsa-miR-30d-5p_R+1	Cytokine-cytokine receptor interaction
ko04060	NM_181078	50615	IL21R	interleukin 21 receptor	hsa-miR-30d-5p_R+1	Cytokine-cytokine receptor interaction
ko04060	NM_181079	50615	IL21R	interleukin 21 receptor	hsa-miR-30d-5p_R+1	Cytokine-cytokine receptor interaction
ko04060	NM_000949	5618	PRLR	prolactin receptor	hsa-miR-30d-5p_R+1	Cytokine-cytokine receptor interaction
ko04060	NM_001204314	5618	PRLR	prolactin receptor	hsa-miR-30d-5p_R+1	Cytokine-cytokine receptor interaction
ko04060	NM_004590	6360	CCL16	chemokine (C-C motif) ligand 16	hsa-miR-30d-5p_R+1	Cytokine-cytokine receptor interaction
ko04060	NM_006274	6363	CCL19	chemokine (C-C motif) ligand 19	hsa-miR-30d-5p_R+1	Cytokine-cytokine receptor interaction
ko04060	NM_003811	8744	TNFSF9	tumor necrosis factor (ligand) superfamily, member 9	hsa-miR-30d-5p_R+1	Cytokine-cytokine receptor interaction
ko04060	NM_003840	8793	TNFRSF10D	tumor necrosis factor receptor superfamily, member 10d, decoy with truncated death domain	hsa-miR-30d-5p_R+1	Cytokine-cytokine receptor interaction
ko04060	NM_003842	8795	TNFRSF10B	tumor necrosis factor receptor superfamily, member 10b	hsa-miR-30d-5p_R+1	Cytokine-cytokine receptor interaction
ko04060	NM_147187	8795	TNFRSF10B	tumor necrosis factor receptor superfamily, member 10b	hsa-miR-30d-5p_R+1	Cytokine-cytokine receptor interaction
ko04060	NM_001105	90	ACVR1	activin A receptor, type I	hsa-miR-30d-5p_R+1	Cytokine-cytokine receptor interaction
ko04060	NM_001111067	90	ACVR1	activin A receptor, type I	hsa-miR-30d-5p_R+1	Cytokine-cytokine receptor interaction
ko04060	NM_001244	944	TNFSF8	tumor necrosis factor (ligand) superfamily, member 8	hsa-miR-30d-5p_R+1	Cytokine-cytokine receptor interaction
ko04010	NM_006609	10746	MAP3K2	mitogen-activated protein kinase kinase kinase 2	hsa-miR-30d-5p_R+1	MAPK signaling pathway
ko04010	NM_001139488	25780	RASGRP3	RAS guanyl releasing protein 3 (calcium and DAG-regulated)	hsa-miR-30d-5p_R+1	MAPK signaling pathway
ko04010	NM_015376	25780	RASGRP3	RAS guanyl releasing protein 3 (calcium and DAG-regulated)	hsa-miR-30d-5p_R+1	MAPK signaling pathway
ko04010	NM_170672	25780	RASGRP3	RAS guanyl releasing protein 3 (calcium and DAG-regulated)	hsa-miR-30d-5p_R+1	MAPK signaling pathway
ko04010	NM_005923	4217	MAP3K5	mitogen-activated protein kinase kinase kinase 5	hsa-miR-30d-5p_R+1	MAPK signaling pathway
ko04010	NM_020791	57551	TAOK1	TAO kinase 1	hsa-miR-30d-5p_R+1	MAPK signaling pathway
ko04010	NM_025142	57551	TAOK1	TAO kinase 1	hsa-miR-30d-5p_R+1	MAPK signaling pathway
ko04010	NM_001010942	5908	RAP1B	RAP1B, member of RAS oncogene family	hsa-miR-30d-5p_R+1	MAPK signaling pathway
ko04010	NM_015646	5908	RAP1B	RAP1B, member of RAS oncogene family	hsa-miR-30d-5p_R+1	MAPK signaling pathway
ko04010	NM_001006932	6196	RPS6KA2	ribosomal protein S6 kinase, 90kDa, polypeptide 2	hsa-miR-30d-5p_R+1	MAPK signaling pathway
ko04010	NM_021135	6196	RPS6KA2	ribosomal protein S6 kinase, 90kDa, polypeptide 2	hsa-miR-30d-5p_R+1	MAPK signaling pathway
ko04010	NM_001193511	7786	MAP3K12	mitogen-activated protein kinase kinase kinase 12	hsa-miR-30d-5p_R+1	MAPK signaling pathway
ko04010	NM_006301	7786	MAP3K12	mitogen-activated protein kinase kinase kinase 12	hsa-miR-30d-5p_R+1	MAPK signaling pathway
ko04010	NM_000724	783	CACNB2	calcium channel, voltage-dependent, beta 2 subunit	hsa-miR-30d-5p_R+1	MAPK signaling pathway
ko04010	NM_001167945	783	CACNB2	calcium channel, voltage-dependent, beta 2 subunit	hsa-miR-30d-5p_R+1	MAPK signaling pathway
ko04010	NM_201570	783	CACNB2	calcium channel, voltage-dependent, beta 2 subunit	hsa-miR-30d-5p_R+1	MAPK signaling pathway
ko04010	NM_201571	783	CACNB2	calcium channel, voltage-dependent, beta 2 subunit	hsa-miR-30d-5p_R+1	MAPK signaling pathway
ko04010	NM_201572	783	CACNB2	calcium channel, voltage-dependent, beta 2 subunit	hsa-miR-30d-5p_R+1	MAPK signaling pathway
ko04010	NM_201590	783	CACNB2	calcium channel, voltage-dependent, beta 2 subunit	hsa-miR-30d-5p_R+1	MAPK signaling pathway
ko04010	NM_201593	783	CACNB2	calcium channel, voltage-dependent, beta 2 subunit	hsa-miR-30d-5p_R+1	MAPK signaling pathway
ko04010	NM_201596	783	CACNB2	calcium channel, voltage-dependent, beta 2 subunit	hsa-miR-30d-5p_R+1	MAPK signaling pathway
ko04010	NM_201597	783	CACNB2	calcium channel, voltage-dependent, beta 2 subunit	hsa-miR-30d-5p_R+1	MAPK signaling pathway
ko04010	NM_001242314	9175	MAP3K13	mitogen-activated protein kinase kinase kinase 13	hsa-miR-30d-5p_R+1	MAPK signaling pathway
ko04010	NM_001242317	9175	MAP3K13	mitogen-activated protein kinase kinase kinase 13	hsa-miR-30d-5p_R+1	MAPK signaling pathway
ko04010	NM_004721	9175	MAP3K13	mitogen-activated protein kinase kinase kinase 13	hsa-miR-30d-5p_R+1	MAPK signaling pathway
ko04010	NM_001242559	9448	MAP4K4	mitogen-activated protein kinase kinase kinase kinase 4	hsa-miR-30d-5p_R+1	MAPK signaling pathway
ko04010	NM_001242560	9448	MAP4K4	mitogen-activated protein kinase kinase kinase kinase 4	hsa-miR-30d-5p_R+1	MAPK signaling pathway
ko04010	NM_004834	9448	MAP4K4	mitogen-activated protein kinase kinase kinase kinase 4	hsa-miR-30d-5p_R+1	MAPK signaling pathway
ko04010	NM_145686	9448	MAP4K4	mitogen-activated protein kinase kinase kinase kinase 4	hsa-miR-30d-5p_R+1	MAPK signaling pathway
ko04010	NM_145687	9448	MAP4K4	mitogen-activated protein kinase kinase kinase kinase 4	hsa-miR-30d-5p_R+1	MAPK signaling pathway
ko04010	NM_014247	9693	RAPGEF2	Rap guanine nucleotide exchange factor (GEF) 2	hsa-miR-30d-5p_R+1	MAPK signaling pathway
ko04310	NM_001025105	1452	CSNK1A1	casein kinase 1, alpha 1	hsa-miR-30d-5p_R+1	Wnt signaling pathway
ko04310	NM_001892	1452	CSNK1A1	casein kinase 1, alpha 1	hsa-miR-30d-5p_R+1	Wnt signaling pathway
ko04310	NM_002336	4040	LRP6	low density lipoprotein receptor-related protein 6	hsa-miR-30d-5p_R+1	Wnt signaling pathway
ko04310	NM_002715	5515	PPP2CA	protein phosphatase 2 (formerly 2A), catalytic subunit, alpha isoform	hsa-miR-30d-5p_R+1	Wnt signaling pathway
ko04310	NM_001139466	6907	TBL1X	transducin (beta)-like 1X-linked	hsa-miR-30d-5p_R+1	Wnt signaling pathway
ko04310	NM_001139467	6907	TBL1X	transducin (beta)-like 1X-linked	hsa-miR-30d-5p_R+1	Wnt signaling pathway
ko04310	NM_001139468	6907	TBL1X	transducin (beta)-like 1X-linked	hsa-miR-30d-5p_R+1	Wnt signaling pathway
ko04310	NM_005647	6907	TBL1X	transducin (beta)-like 1X-linked	hsa-miR-30d-5p_R+1	Wnt signaling pathway
ko04310	NM_001221	817	CAMK2D	calcium/calmodulin-dependent protein kinase II delta	hsa-miR-30d-5p_R+1	Wnt signaling pathway
ko04310	NM_172127	817	CAMK2D	calcium/calmodulin-dependent protein kinase II delta	hsa-miR-30d-5p_R+1	Wnt signaling pathway
ko04310	NM_172128	817	CAMK2D	calcium/calmodulin-dependent protein kinase II delta	hsa-miR-30d-5p_R+1	Wnt signaling pathway
ko04510	NM_001079874	10451	VAV3	vav 3 guanine nucleotide exchange factor	hsa-miR-30d-5p_R+1	Focal adhesion
ko04510	NM_006113	10451	VAV3	vav 3 guanine nucleotide exchange factor	hsa-miR-30d-5p_R+1	Focal adhesion
ko04510	NM_002205	3678	ITGA5	integrin, alpha 5 (fibronectin receptor, alpha polypeptide)	hsa-miR-30d-5p_R+1	Focal adhesion
ko04510	NM_000212	3690	ITGB3	integrin, beta 3 (platelet glycoprotein IIIa, antigen CD61)	hsa-miR-30d-5p_R+1	Focal adhesion
ko04510	NM_019105	7148	TNXB	tenascin XB	hsa-miR-30d-5p_R+1	Focal adhesion
ko04510	NM_032470	7148	TNXB	tenascin XB	hsa-miR-30d-5p_R+1	Focal adhesion
ko04510	NM_182493	91807	MYLK3	myosin light chain kinase 3	hsa-miR-30d-5p_R+1	Focal adhesion
ko04020	NM_000678	146	ADRA1D	adrenergic, alpha-1D-, receptor	hsa-miR-30d-5p_R+1	Calcium signaling pathway
ko04020	NM_001166055	1909	EDNRA	endothelin receptor type A	hsa-miR-30d-5p_R+1	Calcium signaling pathway
ko04020	NM_001957	1909	EDNRA	endothelin receptor type A	hsa-miR-30d-5p_R+1	Calcium signaling pathway
ko04020	NM_002072	2776	GNAQ	guanine nucleotide binding protein (G protein), q polypeptide	hsa-miR-30d-5p_R+1	Calcium signaling pathway
ko04020	NM_000870	3360	HTR4	5-hydroxytryptamine (serotonin) receptor 4	hsa-miR-30d-5p_R+1	Calcium signaling pathway
ko04020	NM_001040173	3360	HTR4	5-hydroxytryptamine (serotonin) receptor 4	hsa-miR-30d-5p_R+1	Calcium signaling pathway
ko04020	NM_001099952	3708	ITPR1	inositol 1,4,5-triphosphate receptor, type 1	hsa-miR-30d-5p_R+1	Calcium signaling pathway
ko04020	NM_001168272	3708	ITPR1	inositol 1,4,5-triphosphate receptor, type 1	hsa-miR-30d-5p_R+1	Calcium signaling pathway
ko04020	NM_002222	3708	ITPR1	inositol 1,4,5-triphosphate receptor, type 1	hsa-miR-30d-5p_R+1	Calcium signaling pathway
ko04020	NM_170665	488	ATP2A2	ATPase, Ca++ transporting, cardiac muscle, slow twitch 2	hsa-miR-30d-5p_R+1	Calcium signaling pathway
ko04020	NM_001001323	490	ATP2B1	ATPase, Ca++ transporting, plasma membrane 1	hsa-miR-30d-5p_R+1	Calcium signaling pathway
ko04020	NM_001682	490	ATP2B1	ATPase, Ca++ transporting, plasma membrane 1	hsa-miR-30d-5p_R+1	Calcium signaling pathway
ko04020	NM_005038	5481	PPID	peptidylprolyl isomerase D	hsa-miR-30d-5p_R+1	Calcium signaling pathway
ko04020	NM_198715	5733	PTGER3	prostaglandin E receptor 3 (subtype EP3)	hsa-miR-30d-5p_R+1	Calcium signaling pathway
ko04020	NM_000623	624	BDKRB2	bradykinin receptor B2	hsa-miR-30d-5p_R+1	Calcium signaling pathway
ko04910	NM_005544	3667	IRS1	insulin receptor substrate 1	hsa-miR-30d-5p_R+1	Insulin signaling pathway
ko04910	NM_003161	6198	RPS6KB1	ribosomal protein S6 kinase, 70kDa, polypeptide 1	hsa-miR-30d-5p_R+1	Insulin signaling pathway
ko04910	NM_000368	7248	TSC1	tuberous sclerosis 1	hsa-miR-30d-5p_R+1	Insulin signaling pathway
ko04910	NM_001162426	7248	TSC1	tuberous sclerosis 1	hsa-miR-30d-5p_R+1	Insulin signaling pathway
ko04910	NM_001162427	7248	TSC1	tuberous sclerosis 1	hsa-miR-30d-5p_R+1	Insulin signaling pathway
ko04910	NM_003745	8651	SOCS1	suppressor of cytokine signaling 1	hsa-miR-30d-5p_R+1	Insulin signaling pathway
ko04910	NM_003955	9021	SOCS3	suppressor of cytokine signaling 3	hsa-miR-30d-5p_R+1	Insulin signaling pathway
ko04660	NM_003921	8915	BCL10	B-cell CLL/lymphoma 10	hsa-miR-30d-5p_R+1	T cell receptor signaling pathway
ko04722	NM_005475	10019	SH2B3	SH2B adaptor protein 3	hsa-miR-30d-5p_R+1	Neurotrophin signaling pathway
ko04722	NM_002039	2549	GAB1	GRB2-associated binding protein 1	hsa-miR-30d-5p_R+1	Neurotrophin signaling pathway
ko04722	NM_207123	2549	GAB1	GRB2-associated binding protein 1	hsa-miR-30d-5p_R+1	Neurotrophin signaling pathway
ko04722	NM_001135699	7534	YWHAZ	tyrosine 3-monooxygenase/tryptophan 5-monooxygenase activation protein, zeta polypeptide	hsa-miR-30d-5p_R+1	Neurotrophin signaling pathway
ko04722	NM_001135700	7534	YWHAZ	tyrosine 3-monooxygenase/tryptophan 5-monooxygenase activation protein, zeta polypeptide	hsa-miR-30d-5p_R+1	Neurotrophin signaling pathway
ko04722	NM_001135701	7534	YWHAZ	tyrosine 3-monooxygenase/tryptophan 5-monooxygenase activation protein, zeta polypeptide	hsa-miR-30d-5p_R+1	Neurotrophin signaling pathway
ko04722	NM_001135702	7534	YWHAZ	tyrosine 3-monooxygenase/tryptophan 5-monooxygenase activation protein, zeta polypeptide	hsa-miR-30d-5p_R+1	Neurotrophin signaling pathway
ko04722	NM_003406	7534	YWHAZ	tyrosine 3-monooxygenase/tryptophan 5-monooxygenase activation protein, zeta polypeptide	hsa-miR-30d-5p_R+1	Neurotrophin signaling pathway
ko04722	NM_145690	7534	YWHAZ	tyrosine 3-monooxygenase/tryptophan 5-monooxygenase activation protein, zeta polypeptide	hsa-miR-30d-5p_R+1	Neurotrophin signaling pathway
ko05120	NM_001111097	4067	LYN	v-yes-1 Yamaguchi sarcoma viral related oncogene homolog	hsa-miR-30d-5p_R+1	Epithelial cell signaling in Helicobacter pylori infection
ko05120	NM_002350	4067	LYN	v-yes-1 Yamaguchi sarcoma viral related oncogene homolog	hsa-miR-30d-5p_R+1	Epithelial cell signaling in Helicobacter pylori infection
ko04012	NM_001010848	10718	NRG3	neuregulin 3	hsa-miR-30d-5p_R+1	ErbB signaling pathway
ko04012	NM_001165972	10718	NRG3	neuregulin 3	hsa-miR-30d-5p_R+1	ErbB signaling pathway
ko04012	NM_001165973	10718	NRG3	neuregulin 3	hsa-miR-30d-5p_R+1	ErbB signaling pathway
ko04512	NM_002998	6383	SDC2	syndecan 2	hsa-miR-30d-5p_R+1	ECM-receptor interaction
ko04514	NM_014932	22871	NLGN1	neuroligin 1	hsa-miR-30d-5p_R+1	Cell adhesion molecules (CAMs)
ko04514	NM_001122898	4267	CD99	CD99 molecule	hsa-miR-30d-5p_R+1	Cell adhesion molecules (CAMs)
ko04514	NM_002414	4267	CD99	CD99 molecule	hsa-miR-30d-5p_R+1	Cell adhesion molecules (CAMs)
ko04514	NM_000530	4359	MPZ	myelin protein zero	hsa-miR-30d-5p_R+1	Cell adhesion molecules (CAMs)
ko04514	NM_000615	4684	NCAM1	neural cell adhesion molecule 1	hsa-miR-30d-5p_R+1	Cell adhesion molecules (CAMs)
ko04514	NM_001242607	4684	NCAM1	neural cell adhesion molecule 1	hsa-miR-30d-5p_R+1	Cell adhesion molecules (CAMs)
ko04514	NM_181351	4684	NCAM1	neural cell adhesion molecule 1	hsa-miR-30d-5p_R+1	Cell adhesion molecules (CAMs)
ko04514	NM_004540	4685	NCAM2	neural cell adhesion molecule 2	hsa-miR-30d-5p_R+1	Cell adhesion molecules (CAMs)
ko04514	NM_001105250	9369	NRXN3	neurexin 3	hsa-miR-30d-5p_R+1	Cell adhesion molecules (CAMs)
ko04514	NM_004796	9369	NRXN3	neurexin 3	hsa-miR-30d-5p_R+1	Cell adhesion molecules (CAMs)
ko04514	NM_138970	9369	NRXN3	neurexin 3	hsa-miR-30d-5p_R+1	Cell adhesion molecules (CAMs)
ko04514	NM_005191	941	CD80	CD80 molecule	hsa-miR-30d-5p_R+1	Cell adhesion molecules (CAMs)
ko04062	NM_001017998	2790	GNG10	guanine nucleotide binding protein (G protein), gamma 10	hsa-miR-30d-5p_R+1	Chemokine signaling pathway
ko04062	NM_001198664	2790	GNG10	guanine nucleotide binding protein (G protein), gamma 10	hsa-miR-30d-5p_R+1	Chemokine signaling pathway
ko04142	NM_001284	1176	AP3S1	adaptor-related protein complex 3, sigma 1 subunit	hsa-miR-30d-5p_R+1	Lysosome
ko04142	NM_007347	23431	AP4E1	adaptor-related protein complex 4, epsilon 1 subunit	hsa-miR-30d-5p_R+1	Lysosome
ko04142	NM_000147	2517	FUCA1	fucosidase, alpha-L- 1, tissue	hsa-miR-30d-5p_R+1	Lysosome
ko04142	NM_000405	2760	GM2A	GM2 ganglioside activator	hsa-miR-30d-5p_R+1	Lysosome
ko04142	NM_001167607	2760	GM2A	GM2 ganglioside activator	hsa-miR-30d-5p_R+1	Lysosome
ko04142	NM_000876	3482	IGF2R	insulin-like growth factor 2 receptor	hsa-miR-30d-5p_R+1	Lysosome
ko04142	NM_016256	51172	NAGPA	N-acetylglucosamine-1-phosphodiester alpha-N-acetylglucosaminidase	hsa-miR-30d-5p_R+1	Lysosome
ko04666	NM_005717	10092	ARPC5	actin related protein 2/3 complex, subunit 5, 16kDa	hsa-miR-30d-5p_R+1	Fc gamma R-mediated phagocytosis
ko04666	NM_023009	65108	MARCKSL1	MARCKS-like 1	hsa-miR-30d-5p_R+1	Fc gamma R-mediated phagocytosis
ko03040	NM_194247	220988	HNRNPA3	heterogeneous nuclear ribonucleoprotein A3	hsa-miR-30d-5p_R+1	Spliceosome
ko03040	NM_016652	51340	CRNKL1	crooked neck pre-mRNA splicing factor-like 1 (Drosophila)	hsa-miR-30d-5p_R+1	Spliceosome
ko03040	NM_017892	55660	PRPF40A	PRP40 pre-mRNA processing factor 40 homolog A (S. cerevisiae)	hsa-miR-30d-5p_R+1	Spliceosome
ko03040	NM_001078166	6426	SFRS1	splicing factor, arginine/serine-rich 1	hsa-miR-30d-5p_R+1	Spliceosome
ko03040	NM_006924	6426	SFRS1	splicing factor, arginine/serine-rich 1	hsa-miR-30d-5p_R+1	Spliceosome
ko03040	NM_001031684	6432	SFRS7	splicing factor, arginine/serine-rich 7, 35kDa	hsa-miR-30d-5p_R+1	Spliceosome
ko03040	NM_001195446	6432	SFRS7	splicing factor, arginine/serine-rich 7, 35kDa	hsa-miR-30d-5p_R+1	Spliceosome
ko03040	NM_004593	6434	TRA2B	transformer 2 beta homolog (Drosophila)	hsa-miR-30d-5p_R+1	Spliceosome
ko03040	NM_006938	6632	SNRPD1	small nuclear ribonucleoprotein D1 polypeptide 16kDa	hsa-miR-30d-5p_R+1	Spliceosome
ko04070	NM_005028	5305	PIP4K2A	phosphatidylinositol-5-phosphate 4-kinase, type II, alpha	hsa-miR-30d-5p_R+1	Phosphatidylinositol signaling system
ko05014	NM_000826	2891	GRIA2	glutamate receptor, ionotropic, AMPA 2	hsa-miR-30d-5p_R+1	Amyotrophic lateral sclerosis (ALS)
ko05014	NM_001083619	2891	GRIA2	glutamate receptor, ionotropic, AMPA 2	hsa-miR-30d-5p_R+1	Amyotrophic lateral sclerosis (ALS)
ko05014	NM_001083620	2891	GRIA2	glutamate receptor, ionotropic, AMPA 2	hsa-miR-30d-5p_R+1	Amyotrophic lateral sclerosis (ALS)
ko05014	NM_006158	4747	NEFL	neurofilament, light polypeptide	hsa-miR-30d-5p_R+1	Amyotrophic lateral sclerosis (ALS)
ko04120	NM_001145713	10055	SAE1	SUMO1 activating enzyme subunit 1	hsa-miR-30d-5p_R+1	Ubiquitin mediated proteolysis
ko04120	NM_001145714	10055	SAE1	SUMO1 activating enzyme subunit 1	hsa-miR-30d-5p_R+1	Ubiquitin mediated proteolysis
ko04120	NM_005500	10055	SAE1	SUMO1 activating enzyme subunit 1	hsa-miR-30d-5p_R+1	Ubiquitin mediated proteolysis
ko04120	NM_058167	118424	UBE2J2	ubiquitin-conjugating enzyme E2, J2 (UBC6 homolog, yeast)	hsa-miR-30d-5p_R+1	Ubiquitin mediated proteolysis
ko04120	NM_194315	118424	UBE2J2	ubiquitin-conjugating enzyme E2, J2 (UBC6 homolog, yeast)	hsa-miR-30d-5p_R+1	Ubiquitin mediated proteolysis
ko04120	NM_194457	118424	UBE2J2	ubiquitin-conjugating enzyme E2, J2 (UBC6 homolog, yeast)	hsa-miR-30d-5p_R+1	Ubiquitin mediated proteolysis
ko04120	NM_194458	118424	UBE2J2	ubiquitin-conjugating enzyme E2, J2 (UBC6 homolog, yeast)	hsa-miR-30d-5p_R+1	Ubiquitin mediated proteolysis
ko04120	NM_080678	140739	UBE2F	ubiquitin-conjugating enzyme E2F (putative)	hsa-miR-30d-5p_R+1	Ubiquitin mediated proteolysis
ko04120	NM_001099679	22954	TRIM32	tripartite motif-containing 32	hsa-miR-30d-5p_R+1	Ubiquitin mediated proteolysis
ko04120	NM_012210	22954	TRIM32	tripartite motif-containing 32	hsa-miR-30d-5p_R+1	Ubiquitin mediated proteolysis
ko04120	NM_001008925	25898	RCHY1	ring finger and CHY zinc finger domain containing 1	hsa-miR-30d-5p_R+1	Ubiquitin mediated proteolysis
ko04120	NM_001009922	25898	RCHY1	ring finger and CHY zinc finger domain containing 1	hsa-miR-30d-5p_R+1	Ubiquitin mediated proteolysis
ko04120	NM_015436	25898	RCHY1	ring finger and CHY zinc finger domain containing 1	hsa-miR-30d-5p_R+1	Ubiquitin mediated proteolysis
ko04120	NM_012174	26259	FBXW8	F-box and WD repeat domain containing 8	hsa-miR-30d-5p_R+1	Ubiquitin mediated proteolysis
ko04120	NM_153348	26259	FBXW8	F-box and WD repeat domain containing 8	hsa-miR-30d-5p_R+1	Ubiquitin mediated proteolysis
ko04120	NM_001111112	3093	UBE2K	ubiquitin-conjugating enzyme E2K (UBC1 homolog, yeast)	hsa-miR-30d-5p_R+1	Ubiquitin mediated proteolysis
ko04120	NM_001111113	3093	UBE2K	ubiquitin-conjugating enzyme E2K (UBC1 homolog, yeast)	hsa-miR-30d-5p_R+1	Ubiquitin mediated proteolysis
ko04120	NM_005339	3093	UBE2K	ubiquitin-conjugating enzyme E2K (UBC1 homolog, yeast)	hsa-miR-30d-5p_R+1	Ubiquitin mediated proteolysis
ko04120	NM_001193281	4281	MID1	midline 1 (Opitz/BBB syndrome)	hsa-miR-30d-5p_R+1	Ubiquitin mediated proteolysis
ko04120	NM_016021	51465	UBE2J1	ubiquitin-conjugating enzyme E2, J1 (UBC6 homolog, yeast)	hsa-miR-30d-5p_R+1	Ubiquitin mediated proteolysis
ko04120	NM_001144074	55070	DET1	de-etiolated homolog 1 (Arabidopsis)	hsa-miR-30d-5p_R+1	Ubiquitin mediated proteolysis
ko04120	NM_017996	55070	DET1	de-etiolated homolog 1 (Arabidopsis)	hsa-miR-30d-5p_R+1	Ubiquitin mediated proteolysis
ko04120	NM_001114636	55120	FANCL	Fanconi anemia, complementation group L	hsa-miR-30d-5p_R+1	Ubiquitin mediated proteolysis
ko04120	NM_018062	55120	FANCL	Fanconi anemia, complementation group L	hsa-miR-30d-5p_R+1	Ubiquitin mediated proteolysis
ko04120	NM_016252	57448	BIRC6	baculoviral IAP repeat-containing 6	hsa-miR-30d-5p_R+1	Ubiquitin mediated proteolysis
ko04120	NM_001204880	7321	UBE2D1	ubiquitin-conjugating enzyme E2D 1 (UBC4/5 homolog, yeast)	hsa-miR-30d-5p_R+1	Ubiquitin mediated proteolysis
ko04120	NM_003338	7321	UBE2D1	ubiquitin-conjugating enzyme E2D 1 (UBC4/5 homolog, yeast)	hsa-miR-30d-5p_R+1	Ubiquitin mediated proteolysis
ko04120	NM_003339	7322	UBE2D2	ubiquitin-conjugating enzyme E2D 2 (UBC4/5 homolog, yeast)	hsa-miR-30d-5p_R+1	Ubiquitin mediated proteolysis
ko04120	NM_181838	7322	UBE2D2	ubiquitin-conjugating enzyme E2D 2 (UBC4/5 homolog, yeast)	hsa-miR-30d-5p_R+1	Ubiquitin mediated proteolysis
ko04120	NM_003342	7326	UBE2G1	ubiquitin-conjugating enzyme E2G 1 (UBC7 homolog, yeast)	hsa-miR-30d-5p_R+1	Ubiquitin mediated proteolysis
ko04120	NM_003345	7329	UBE2I	ubiquitin-conjugating enzyme E2I (UBC9 homolog, yeast)	hsa-miR-30d-5p_R+1	Ubiquitin mediated proteolysis
ko04120	NM_194259	7329	UBE2I	ubiquitin-conjugating enzyme E2I (UBC9 homolog, yeast)	hsa-miR-30d-5p_R+1	Ubiquitin mediated proteolysis
ko04120	NM_194260	7329	UBE2I	ubiquitin-conjugating enzyme E2I (UBC9 homolog, yeast)	hsa-miR-30d-5p_R+1	Ubiquitin mediated proteolysis
ko04120	NM_194261	7329	UBE2I	ubiquitin-conjugating enzyme E2I (UBC9 homolog, yeast)	hsa-miR-30d-5p_R+1	Ubiquitin mediated proteolysis
ko04120	NM_003590	8452	CUL3	cullin 3	hsa-miR-30d-5p_R+1	Ubiquitin mediated proteolysis
ko04120	NM_014606	8916	HERC3	hect domain and RLD 3	hsa-miR-30d-5p_R+1	Ubiquitin mediated proteolysis
ko04120	NM_004667	8924	HERC2	hect domain and RLD 2	hsa-miR-30d-5p_R+1	Ubiquitin mediated proteolysis
ko04120	NM_001201370	9616	RNF7	ring finger protein 7	hsa-miR-30d-5p_R+1	Ubiquitin mediated proteolysis
ko04120	NM_014245	9616	RNF7	ring finger protein 7	hsa-miR-30d-5p_R+1	Ubiquitin mediated proteolysis
ko04120	NM_183237	9616	RNF7	ring finger protein 7	hsa-miR-30d-5p_R+1	Ubiquitin mediated proteolysis
ko04120	NM_014671	9690	UBE3C	ubiquitin protein ligase E3C	hsa-miR-30d-5p_R+1	Ubiquitin mediated proteolysis
ko05212	NM_004840	9459	ARHGEF6	Rac/Cdc42 guanine nucleotide exchange factor (GEF) 6	hsa-miR-30d-5p_R+1	Pancreatic cancer
ko04622	NM_001199135	10010	TANK	TRAF family member-associated NFKB activator	hsa-miR-30d-5p_R+1	RIG-I-like receptor signaling pathway
ko04622	NM_004180	10010	TANK	TRAF family member-associated NFKB activator	hsa-miR-30d-5p_R+1	RIG-I-like receptor signaling pathway
ko04622	NM_001102396	80143	SIKE1	suppressor of IKBKE 1	hsa-miR-30d-5p_R+1	RIG-I-like receptor signaling pathway
ko04622	NM_025073	80143	SIKE1	suppressor of IKBKE 1	hsa-miR-30d-5p_R+1	RIG-I-like receptor signaling pathway
ko04622	NM_004707	9140	ATG12	ATG12 autophagy related 12 homolog (S. cerevisiae)	hsa-miR-30d-5p_R+1	RIG-I-like receptor signaling pathway
ko04622	NM_004849	9474	ATG5	ATG5 autophagy related 5 homolog (S. cerevisiae)	hsa-miR-30d-5p_R+1	RIG-I-like receptor signaling pathway
ko04210	NM_001172566	4615	MYD88	myeloid differentiation primary response gene (88)	hsa-miR-30d-5p_R+1	Apoptosis
ko04210	NM_001172567	4615	MYD88	myeloid differentiation primary response gene (88)	hsa-miR-30d-5p_R+1	Apoptosis
ko04210	NM_001172568	4615	MYD88	myeloid differentiation primary response gene (88)	hsa-miR-30d-5p_R+1	Apoptosis
ko04210	NM_001172569	4615	MYD88	myeloid differentiation primary response gene (88)	hsa-miR-30d-5p_R+1	Apoptosis
ko04210	NM_002468	4615	MYD88	myeloid differentiation primary response gene (88)	hsa-miR-30d-5p_R+1	Apoptosis
ko04350	NM_020997	10637	LEFTY1	left-right determination factor 1	hsa-miR-30d-5p_R+1	TGF-beta signaling pathway
ko04350	NM_007111	7027	TFDP1	transcription factor Dp-1	hsa-miR-30d-5p_R+1	TGF-beta signaling pathway
ko04916	NM_020988	2775	GNAO1	guanine nucleotide binding protein (G protein), alpha activating activity polypeptide O	hsa-miR-30d-5p_R+1	Melanogenesis
ko00480	NM_002084	2878	GPX3	glutathione peroxidase 3 (plasma)	hsa-miR-30d-5p_R+1	Glutathione metabolism
ko04620	NM_182919	148022	TICAM1	toll-like receptor adaptor molecule 1	hsa-miR-30d-5p_R+1	Toll-like receptor signaling pathway
ko04920	NM_006549	10645	CAMKK2	calcium/calmodulin-dependent protein kinase kinase 2, beta	hsa-miR-30d-5p_R+1	Adipocytokine signaling pathway
ko04920	NM_153499	10645	CAMKK2	calcium/calmodulin-dependent protein kinase kinase 2, beta	hsa-miR-30d-5p_R+1	Adipocytokine signaling pathway
ko04920	NM_153500	10645	CAMKK2	calcium/calmodulin-dependent protein kinase kinase 2, beta	hsa-miR-30d-5p_R+1	Adipocytokine signaling pathway
ko04920	NM_172216	10645	CAMKK2	calcium/calmodulin-dependent protein kinase kinase 2, beta	hsa-miR-30d-5p_R+1	Adipocytokine signaling pathway
ko04920	NM_172226	10645	CAMKK2	calcium/calmodulin-dependent protein kinase kinase 2, beta	hsa-miR-30d-5p_R+1	Adipocytokine signaling pathway
ko04920	NM_001001928	5465	PPARA	peroxisome proliferator-activated receptor alpha	hsa-miR-30d-5p_R+1	Adipocytokine signaling pathway
ko04920	NM_005036	5465	PPARA	peroxisome proliferator-activated receptor alpha	hsa-miR-30d-5p_R+1	Adipocytokine signaling pathway
ko04330	NM_002226	3714	JAG2	jagged 2	hsa-miR-30d-5p_R+1	Notch signaling pathway
ko04330	NM_145159	3714	JAG2	jagged 2	hsa-miR-30d-5p_R+1	Notch signaling pathway
ko04330	NM_024408	4853	NOTCH2	Notch homolog 2 (Drosophila)	hsa-miR-30d-5p_R+1	Notch signaling pathway
ko04330	NM_019074	54567	DLL4	delta-like 4 (Drosophila)	hsa-miR-30d-5p_R+1	Notch signaling pathway
ko04330	NM_014757	9794	MAML1	mastermind-like 1 (Drosophila)	hsa-miR-30d-5p_R+1	Notch signaling pathway
ko00240	NM_001098175	953	ENTPD1	ectonucleoside triphosphate diphosphohydrolase 1	hsa-miR-30d-5p_R+1	Pyrimidine metabolism
ko00240	NM_001164178	953	ENTPD1	ectonucleoside triphosphate diphosphohydrolase 1	hsa-miR-30d-5p_R+1	Pyrimidine metabolism
ko00240	NM_001164179	953	ENTPD1	ectonucleoside triphosphate diphosphohydrolase 1	hsa-miR-30d-5p_R+1	Pyrimidine metabolism
ko00240	NM_001164181	953	ENTPD1	ectonucleoside triphosphate diphosphohydrolase 1	hsa-miR-30d-5p_R+1	Pyrimidine metabolism
ko00240	NM_001164182	953	ENTPD1	ectonucleoside triphosphate diphosphohydrolase 1	hsa-miR-30d-5p_R+1	Pyrimidine metabolism
ko00240	NM_001164183	953	ENTPD1	ectonucleoside triphosphate diphosphohydrolase 1	hsa-miR-30d-5p_R+1	Pyrimidine metabolism
ko00240	NM_001776	953	ENTPD1	ectonucleoside triphosphate diphosphohydrolase 1	hsa-miR-30d-5p_R+1	Pyrimidine metabolism
ko02010	NM_020297	10060	ABCC9	ATP-binding cassette, sub-family C (CFTR/MRP), member 9	hsa-miR-30d-5p_R+1	ABC transporters
ko02010	NM_080283	10350	ABCA9	ATP-binding cassette, sub-family A (ABC1), member 9	hsa-miR-30d-5p_R+1	ABC transporters
ko02010	NM_005164	225	ABCD2	ATP-binding cassette, sub-family D (ALD), member 2	hsa-miR-30d-5p_R+1	ABC transporters
ko02010	NM_015657	26154	ABCA12	ATP-binding cassette, sub-family A (ABC1), member 12	hsa-miR-30d-5p_R+1	ABC transporters
ko02010	NM_173076	26154	ABCA12	ATP-binding cassette, sub-family A (ABC1), member 12	hsa-miR-30d-5p_R+1	ABC transporters
ko02010	NM_022436	64240	ABCG5	ATP-binding cassette, sub-family G (WHITE), member 5	hsa-miR-30d-5p_R+1	ABC transporters
ko02010	NM_001198934	89845	ABCC10	ATP-binding cassette, sub-family C (CFTR/MRP), member 10	hsa-miR-30d-5p_R+1	ABC transporters
ko02010	NM_033450	89845	ABCC10	ATP-binding cassette, sub-family C (CFTR/MRP), member 10	hsa-miR-30d-5p_R+1	ABC transporters
ko04621	NM_001079821	114548	NLRP3	NLR family, pyrin domain containing 3	hsa-miR-30d-5p_R+1	NOD-like receptor signaling pathway
ko04621	NM_001127461	114548	NLRP3	NLR family, pyrin domain containing 3	hsa-miR-30d-5p_R+1	NOD-like receptor signaling pathway
ko04621	NM_001127462	114548	NLRP3	NLR family, pyrin domain containing 3	hsa-miR-30d-5p_R+1	NOD-like receptor signaling pathway
ko04621	NM_004895	114548	NLRP3	NLR family, pyrin domain containing 3	hsa-miR-30d-5p_R+1	NOD-like receptor signaling pathway
ko04621	NM_183395	114548	NLRP3	NLR family, pyrin domain containing 3	hsa-miR-30d-5p_R+1	NOD-like receptor signaling pathway
ko04621	NM_152787	257397	MAP3K7IP3	mitogen-activated protein kinase kinase kinase 7 interacting protein 3	hsa-miR-30d-5p_R+1	NOD-like receptor signaling pathway
ko04530	NM_130847	154810	AMOTL1	angiomotin like 1	hsa-miR-30d-5p_R+1	Tight junction
ko04530	NM_001166005	2035	EPB41	erythrocyte membrane protein band 4.1 (elliptocytosis 1, RH-linked)	hsa-miR-30d-5p_R+1	Tight junction
ko04530	NM_001166007	2035	EPB41	erythrocyte membrane protein band 4.1 (elliptocytosis 1, RH-linked)	hsa-miR-30d-5p_R+1	Tight junction
ko04530	NM_004437	2035	EPB41	erythrocyte membrane protein band 4.1 (elliptocytosis 1, RH-linked)	hsa-miR-30d-5p_R+1	Tight junction
ko04530	NM_203342	2035	EPB41	erythrocyte membrane protein band 4.1 (elliptocytosis 1, RH-linked)	hsa-miR-30d-5p_R+1	Tight junction
ko04530	NM_203343	2035	EPB41	erythrocyte membrane protein band 4.1 (elliptocytosis 1, RH-linked)	hsa-miR-30d-5p_R+1	Tight junction
ko04530	NM_001142782	260425	MAGI3	membrane associated guanylate kinase, WW and PDZ domain containing 3	hsa-miR-30d-5p_R+1	Tight junction
ko04530	NM_001040113	4629	MYH11	myosin, heavy chain 11, smooth muscle	hsa-miR-30d-5p_R+1	Tight junction
ko04530	NM_001040114	4629	MYH11	myosin, heavy chain 11, smooth muscle	hsa-miR-30d-5p_R+1	Tight junction
ko04530	NM_002474	4629	MYH11	myosin, heavy chain 11, smooth muscle	hsa-miR-30d-5p_R+1	Tight junction
ko04530	NM_022844	4629	MYH11	myosin, heavy chain 11, smooth muscle	hsa-miR-30d-5p_R+1	Tight junction
ko04530	NM_021807	60412	EXOC4	exocyst complex component 4	hsa-miR-30d-5p_R+1	Tight junction
ko04530	NM_001145426	8531	CSDA	cold shock domain protein A	hsa-miR-30d-5p_R+1	Tight junction
ko04530	NM_003651	8531	CSDA	cold shock domain protein A	hsa-miR-30d-5p_R+1	Tight junction
ko04530	NM_003574	9218	VAPA	VAMP (vesicle-associated membrane protein)-associated protein A, 33kDa	hsa-miR-30d-5p_R+1	Tight junction
ko04530	NM_194434	9218	VAPA	VAMP (vesicle-associated membrane protein)-associated protein A, 33kDa	hsa-miR-30d-5p_R+1	Tight junction
